# Supplementary material for: Genome Editing of Babesia bovis Using the CRISPR/Cas9 System
Source: mSphere. 2019 Jun 12;4(3):e00109-19. doi: 10.1128/mSphere.00109-19 (PMC6563353; doi:10.1128/mSphere.00109-19)
Supplement: TABLE S1 [file mSphere.00109-19-st001.xlsx]

## Sheet: Sheet1
Primers	Sequence	Purpose
CAS9-F-EcoRI-IF	GCTTGATATCGAATTCCTTTTTCTTTTTTGCCTGGCCGG	Amplification of Cas9
CAS9-R-IF	ATGGACTATAAGGACCACGACGGAGAC
Bbef-1a-F-IF	GTCCTTATAGTCCATTTTCGTAAAGTTGCAATAAAT	Amplification of B. bovis ef-1 alpha IG
Bbef-1a-R-EcoRI-IF	CGGGCTGCAGGAATTCTTTCGTAAAGTTGCAATAAAT
hDHFR-BbRAP3-F-SmaI-IF	TTCCTGCAGCCCGGGATGGTTGGTTCGCTAAACTGC	Amplification of hDHFR-B. bovis rap 3'NR
hDHFR-BbRAP3-R-SmaI-IF	ACTAGTGGATCCCCCGGGCCTACGAACGATATGTCAAAGAG
BbTpx3F-HindIII-IF	GGTATCGATAAGCTTAGGCATTAACGAAAACGTTGAT	Amlification of B. bovis tpx-1 3'NR
BbTPx3-R-HindIII-IF	ATTCGATATCAAGCTTATAAAACAAATTACATCAGTA
BbU6P-EcoRI-F-IF	CTTGATATCGAATTCCGCGCATGAATAAAATCGCACA	Amlification of B. bovis U6 5'NR
BbU6P-R-IF	AATATACTAGTAGCATTATTAG
gRNAScaffold-F-IF	TGCTACTAGTATATTGGGCCGCAGGTGCCATGGCACCTGC	Amlification of gRNA scaffold
gRNAScaffold-R-IF	AAAAAAGCACCGACTCGGTGCC
BbU6T-F-IF	AGTCGGTGCTTTTTTTTTTGAAAATTCCAGGCAATATATG	Amlification of B. bovis U6 3'NR
BbU6T-EcoRI-R-IF	GCTTGATATCGAACATCCATGGTCGTGGCATTATC
BbTpx3-F-IF	CCACGACCATGGATGAGGCATTAACGAAAACGTTGAT	Amlification of BbCas9-hDHFR
BbRAP3-EcoRI-R-IF	CGGGCTGCAGGAATTCCCTACGAACGATATGTCAAAGAG
BbSBP3HR1-F-BamH-IF	CGGGGGATCCGTTTCGACCACAAAGGAGAGCAGC	Amplification of HR1-myc for SBP3
BbSBP3HR1Myc-R-IF	CAGATCTTCTTCAGAGATGAGTTTCTGCTCCACGTCCATGCCTACTCTACATAGTTCAACTTCCTTGTAGTGACCTCTG
myc-BbSBP3HR2-F-IF	TCTGAAGAAGATCTGGAACAAAAGTTGATTTCAGAAGAAGATCTGTAATCTGTTTAAGATGGA	Amplification of myc-HR2 for SBP3
BbSBP3HR2-BamHI-R1-IF	TAGAACTAGTGGATCCGTCTGAAAAATTGAATCACAAGGG
Bbtpxmut-H1-Bam-F-IF	CAGCCCGGGGGATCCATGATTGCTGTTGGTCAACCTG	Amplification of tpx-1 orf1 having point mutations
BbTPx1-1-R-IF-Mut	CTTCAAATTGAGCCATAGCATCATTGAAAGCCACGATTTCTGTTGGGGATACAAAGGTAAAATCC
BbTPx1-2-F-IF	TGGCTCAATTTGAAGCTCGTAACGTCCAGATTCTTGCTTG	Amplification of tpx-1 orf2
Bbtpxmut-H2-Bam-R-IF	AGAACTAGTGGATCCTTATGAGTGCTTGCTAGTAAGG
BbTpxKO-H1-Bam-F-IF	CAGCCCGGGGGATCCCTAAAGTCTTCGTTCAAAATATTC	Amplification of HR1 to replace tpx-1
BbTPx1-5NR-R-IF	TTTGATGTTTAAATAATAATGC
GFP-F-IF	TATTTAAACATCAAAATGGTGAGCAAGGGCGAGGAGCTG	Amplification of gfp to replace tpx-1
GFP-R-IF	TTACTTGTACAGCTCGTCCATGCC
BbTPx-1-HR2-F-IF	GAGCTGTACAAGTAAATAAAACAAATTACATCAGTAAATG	Amplification of HR2 to replace tpx-1
BbTpxKO-H2-Bam-R-IF	AGAACTAGTGGATCCGAATTAATATACCACGCAGGTC
Myc-F	GAGCAGAAACTCATCTCTGAAG	To check myc tag insertion in C-terminal of SBP3
BbSPB3-3rec-R	CGGTATGTCATATGCCGTGGTTG
BbSBP3-5GI-F	CCCCGAATTCAACATTACTGACGC	To differentate WT and Myc tagged parasites by PCR-RFLP
BbSBP3-3GI-R	GGATCTGGACGAAGACACTGCTC
BbTpx-1-5NR-IntegF	CAGATGCCTGCTTTAAATTGGATG	To check 5' recombination of tpx-1 KO
eGFP-R	CAGGGTCAGCTTGCCGTAGG
eGFP-F	CCGCCCTGAGCAAAGACCCCAACG	To check 3' recombination of tpx-1 KO
BbTpx-1-3NR-IntegR	CCCAGATGCCAAAGTGGAAGGAC
BbTPx1-F	TGGCTCAATTTGAAGCTCGTAACGTCCAGATTCTTGCTTG	To check existance of tpx-1 orf
gRNAScaff-R	AAAAAAGCACCGACTCGGTGCC	To check the expression of chimeric gRNA
GFP-probe-F	ATGGTGAGCAAGGGCGAGGAGC	GFP probe for Southern blot analysis
GFP-probe-R	TTACTTGTACAGCTCGTCCATG
Cas9-probe-F	GGATCTGGCTGCCCAGCTCTTTG	Cas9 probe for Souther blot analysis
Cas9-probe-R	GAGAGATGATCGAGGAACGGCTG
BbSBP3-gRNA-1F	ATTGTGAGCTTTGCAGGGTTGGTA
BbSBP3-gRNA-1R	AAACTACCAACCCTGCAAAGCTCA
BbSBP3-gRNA-2F	ATTGCAAGTGGCACCCGATTACTA
BbSBP3-gRNA-2R	AAACTAGTAATCGGGTGCCACTTG
BbTpx-1-gRNA-1F	ATTGGATTTTACCTTTGTATGCCCAA
BbTpx-1-gRNA-1R	AAACTTGGGCATACAAAGGTAAAATC
BbTpx-1-gRNA-2F	ATTGCAATGATGCTATGGCTCAATTTG
BbTpx-1-gRNA-2R	AAACCAAATTGAGCCATAGCATCATTG
BbTpx-1-gRNA-3F	ATTGGCGACACTGCAAGCAAGAATC
BbTpx-1-gRNA-3R	AAACGATTCTTGCTTGCAGTGTCGC
BbTpx-1-gRNA-4F	ATTGGAAGCGCTACACCCTCTTCG
BbTpx-1-gRNA-4R	AAACCGAAGAGGGTGTAGCGCTTC
